# Supplementary material for: Apoptotic bodies derived from mesenchymal stem cells promote cutaneous wound healing via regulating the functions of macrophages
Source: Stem Cell Res Ther. 2020 Nov 27;11:507. doi: 10.1186/s13287-020-02014-w (PMC7694913; doi:10.1186/s13287-020-02014-w)
Supplement: Supplementary file 4 — Additional file 4. Additional Tables 1–7 Data tables summarizing the mean and standard deviation of the data obtained. [file 13287_2020_2014_MOESM4_ESM.zip]

Archive with 2 entries (2 files):
- Additional File 4.TIF
- Additional File 5.TIF
